# Supplementary material for: Kaposi sarcoma-associated herpesvirus cooperates with Epstein-Barr virus to co-transform a small set of human B cells oncogenically
Source: PLoS Pathog. 2025 Jun 23;21(6):e1013281. doi: 10.1371/journal.ppat.1013281 (PMC12204619; doi:10.1371/journal.ppat.1013281)
Supplement: S1 Table — Values represent the mean log2-transformed EBV and KSHV gene expression within indicated subsets of in vitro or in vivo samples. (XLS) [file ppat.1013281.s006.xls]

## Sheet: FIG_1B
	EBV_ONLY	NONIMM	IMM	BC1	BCBL1
BNRF1	7.5	4.13	6.56	0	0
EBERS	3.33	3.62	3.74	0	0
BCRF1	3.07	0	2.19	0	0
EBNA2	9.94	10.18	8.4	0	0
BHLF1	10.86	4.4	12.3	1.05	0
BHRF1	9.36	9.7	10.22	0	0
BFLF2	7.42	1.53	7.21	0	0
BFLF1	6.36	1.72	4.47	0	0
BFRF0.5	5.77	0.15	5.84	0	0
BFRF1	6.62	0	0	0	0
BFRF2	0	0	4.74	0	0
BFRF3	7.2	0.15	6.01	0	0
BPLF1	7.2	0.81	5.72	0	0
BOLF1	3.9	0	2.31	0	0
BORF1	6.8	0.94	5.62	0	0
BORF2	8.73	3.32	8.56	0	0
BaRF1	5.97	3.21	4.5	0	0
BMRF1	8.07	1.64	8.44	0	0
BMRF2	6.16	3.49	0	0	0
SM/BMLF1	8.45	4.22	7.69	1.05	0
BSLF1	5.86	0.15	4.79	0	0
BSRF1	4.85	1.81	4.44	0	0
BLLF3	6.28	0	6.35	0	0
BLRF1	5.59	2.17	4.9	0	0
BLRF2	6.7	0	5.7	0	0
BLLF2	6.05	0	5.86	0	0
BLLF1	8.7	0.85	6.65	0	0
EBNA3A	7.45	6.72	6.67	0	0
EBNA3B	6.8	6.25	4.92	0	0
EBNA3C	7.73	7.51	7.33	0	0
BZLF2	7	0	3.23	0	0
BZLF1	6.06	3.15	4.84	0	0
BRLF1	5.78	0.44	3.84	0	0
BRRF1	5.72	2.97	5.31	0	0
BRRF2	6.84	3.91	6.1	0	0
EBNA1	7.96	7.5	8.79	3.37	0
BKRF2	5.38	1.81	2.64	0	0
BKRF3	6.92	0	6.83	0	0
BKRF4	7.47	2.74	7.31	0	0
BBLF4	4.9	0	4.55	0	0
BBRF1	5.33	2.68	3.42	0	0
BBRF2	3.27	1.32	2.75	0	0
BBLF2/3	7.91	0	7.26	0	0
BBRF3	7.31	2.28	5.89	0	0
BBLF1	2.72	0	3.56	0	0
BGLF5	5.59	0	0	0	0
BGLF4	0	0	2.4	1.05	0
BGLF3.5	4.73	0	3.69	0	0
BGLF3	3.79	0	0.94	0	0
BGDRF1	5.2	3.13	4.68	0	0
BGLF2	6.85	1.74	5.99	2.05	0
BGLF1	3.27	0	4.58	0	0
BDLF3.5	3.07	0	2.21	0	0
BDLF3	6.61	0	2.91	0	0
BDLF2	6.99	0	6.29	0	0
BDLF1	6.77	0	4.32	0	0
BcLF1	8.4	0.97	6.24	0	0
BcRF1	5.31	3.94	3.8	0	0
BTRF1	4.7	3.07	3.35	0	0
BXLF2	5.4	0	4.97	1.05	0
BXLF1	6.02	0.74	4.53	0	0
BXRF1	3.37	2.65	2.64	0	0
BVRF1	0	0	4.28	0	0
BVLF1	2.97	0	2.12	0	0
BVRF2	4.17	0.65	2.74	0	0
BdRF1	8.31	2.54	7.49	2.05	0
BILF2	6.62	0.56	4.63	0	0
BILF1	2.85	1.54	1.69	0	0
BALF5	3.95	2.59	2.85	0	0
BALF4	7.67	3.15	6.67	2.64	0
BALF3	4.14	4.28	3.42	3.86	0
BALF2	9.29	3.15	8.87	0	0
BALF1	4.17	0.61	4.03	0	0
BARF1	4.32	1.38	3.52	0	0
LMP2A	5.38	5.32	4.74	0	0
BNLF2b	5.95	0	0	0	0
BNLF2a	6.32	6.78	5.68	0	0
LMP1	9.26	10.99	8.08	0	0
LMP2B	2.05	0.85	3.09	1.05	0
K1	0	7.93	6.79	4.37	6.35
ORF4A	0	7.85	7.32	3.05	7.96
ORF4B	0	7.04	5.59	2.64	5.26
ORF6	0	6.95	6.3	2.64	9.33
ORF7	0	4.73	4.54	0	2.82
ORF8	0	5.04	4.06	0	7.08
ORF9	0	5.75	3.04	1.05	6.75
ORF10	0	5.55	3.65	2.64	7.96
ORF11	0	6.59	4.94	2.05	10.48
K2	0	9.87	8.61	10.04	12.22
ORF2	0	3.79	3.4	4.75	5.99
K3	0	7.89	7.71	0	10.15
ORF70	0	5.79	4.6	1.05	9.25
K4	0	9.18	7.26	5.37	9.64
K4.1	0	6.75	2.59	2.64	0
K4.2A	0	4.54	3.7	1.05	6.94
K4.2	0	0	0.42	1.05	1.01
LIR1-repeat	0	0.44	0	2.05	2.01
DR1-repeat	0	0.31	0	0	2.01
DR2-repeat	0	0.97	2.86	1.05	7.39
OLAP	0	6.13	4.57	2.05	10.67
K5	0	8.61	10.5	1.05	9.68
K6	0	3.8	5.29	2.05	10.04
K7	0	5.14	0.75	2.64	8.5
PAN	0	14.95	11.67	8.71	17.63
ORF16	0	3.97	1.8	0	5.62
ORF17.5	0	6.43	7.8	0	10.03
ORF17	0	3.79	8.89	0	6.22
ORF18	0	3.53	1	0	4.76
ORF19	0	3.91	0	0	3.6
ORF20	0	0	7.56	0	2.01
ORF21	0	5	0	0	5.79
ORF22	0	4.66	0	0	6.82
ORF23	0	2.61	0	2.64	6.08
ORF24	0	2.94	0	2.05	5.82
ORF25	0	4.8	0	0	8.03
ORF26	0	2.84	0	0	7.89
ORF27	0	3.72	2.58	0	7.6
ORF28	0	0.94	0	0	3.92
ORF29B	0	2.23	2.39	2.05	4.1
ORF30	0	1.35	0	0	4.26
ORF32	0	0.85	0	0	6.03
ORF33	0	4.38	0	0	5.5
ORF29A	0	0	0.58	0	3.18
ORF34	0	0.85	0	0	4.53
ORF35	0	3.98	0	0	5.47
ORF37	0	4.28	1	0	8.01
ORF38	0	3.42	1.59	3.37	8.44
ORF39	0	3.57	1.67	0	8.09
ORF40A	0	1.67	0.42	2.64	5.37
ORF41	0	2.34	2.23	3.37	5.99
ORF42	0	2.86	1.46	2.05	6.08
ORF43	0	3.59	1.3	0	6.58
ORF44	0	3.49	0.91	0	5.5
ORF45	0	7.59	8.53	6.1	10.15
ORF46	0	3.14	5.54	1.05	0
ORF47	0	1.38	2.48	0	7.77
ORF48	0	4.2	1.94	1.05	6.5
ORF49	0	4.28	2.33	1.05	7.46
ORF50	0	5.5	7.04	3.86	7.9
K8a	0	7.67	7.6	2.05	10.74
K8.1	0	6.51	4.61	2.05	10.44
ORF52	0	5.87	6.38	1.05	8.75
ORF53	0	3.13	5.38	0	6.44
ORF54	0	3.6	2.32	0	8.82
ORF55	0	3.83	3.82	1.05	7.9
ORF56	0	2.65	5.38	0	5.26
ORF57	0	6.76	5.99	1.05	8.41
vIRF-1	0	6.74	6.37	8.98	11.86
vIRF-4	0	9.09	6.67	6.22	9.3
vIRF-3	0	5.63	4.17	8.76	8.46
vIRF-2	0	5.17	3.6	6.3	7.07
ORF59	0	7.02	6.53	2.05	11.43
ORF60	0	4.62	3.48	0	8.11
ORF61	0	4.22	2.55	0	5.56
ORF62	0	3.69	3.01	0	5.47
ORF63	0	1.9	4.54	0	3.82
ORF64	0	5.59	3.81	4.51	7.42
ORF65	0	6	3.72	0	7.59
ORF66	0	0	5.27	0	7.68
ORF67	0	5.43	2.27	0	6.28
ORF67A	0	1.49	3.8	1.05	3.82
ORF68	0	1.86	6.12	2.05	6.14
ORF69	0	3.64	5.3	2.05	7.75
K12A	0	12	10.03	3.64	8.54
K12Aa	0	11.33	9.89	7.7	6.37
mIRregion	0	8.29	6.31	8.7	3.47
DR5repeat	0	8.4	4.27	2.64	3.01
DR6repeat	0	8.78	7.42	5.51	5.05
ORF71	0	8.76	7.97	10.19	7.3
ORF72	0	9.64	9	9.31	7.79
ORF73a	0	6.53	6.37	7.28	7.61
ORF73b	0	6.27	4.98	6.58	6.95
K14	0	1.44	2.52	0	5.74
ORF74	0	0.24	4.21	2.05	4.26
ORF75	0	5.02	7.21	8.41	7.96
K15a	0	1.06	4.08	0	3.18

## Sheet: FIG_4A
	NONIMM_VITRO	NONIMM_VIVO	IMM_VITRO	IMM_VIVO	BC1_VITRO	BC1_VIVO	BCBL1_VITRO	BCBL1_VIVO
BNRF1	4.16	3.77	8.22	6.21	0	0.51	0	0
EBERS	4.24	5.11	3.42	4.01	0	4.1	0	0
BCRF1	0	0	3.42	2.42	0	0	0	0
EBNA2	10.49	8.01	8.52	6.66	0	0	0	0
BHLF1	4.88	4.02	13.6	11.55	1.2	3.7	0	0
BHRF1	10.03	6.77	9.95	8.5	0	1.32	0	0
BFLF2	4.71	3.57	8.22	4.72	0	0	0	0
BFLF1	4.08	2.97	5.59	3.48	0	0	0	0
BFRF0.5	0	0	7.06	4.44	0	0	0	0
BFRF1	0	0	6.5	4.15	0	0	0	0
BFRF2	0.95	0	6.74	2.37	0	1.82	0	0
BFRF3	0.95	0	6.32	3.34	0	0	0	0
BPLF1	0.54	0	6.42	3.05	0	0	0	0
BOLF1	4.38	2.59	10.06	7.32	0	1.82	0	0
BORF1	3.54	1.09	6.66	4.88	0	0	0	0
BORF2	1.76	2.99	10.15	8.76	0	0.12	0	0
BaRF1	3.71	1.76	0	0	0	0	0	0
BMRF1	5.33	2.15	9.37	7.22	1.2	0	0	0
BMRF2	0	0	6.32	3.74	0	1.51	0	0
SM/BMLF1	2.27	0.92	5.59	3.5	0	0	0	0
BSLF1	1.27	0	7.97	6.1	0	1.51	0	0
BSRF1	2.41	0	5.87	3.54	0	0	0	0
BLLF3	0	0	6	3.72	0	0	0	0
BLRF1	0	0	6.59	5.11	0	0.12	0	0
BLRF2	1.76	0	7.59	4.53	0	0	0	0
BLLF2	6.75	5.23	7.7	5.07	0	0	0	0
BLLF1	6.31	4.33	5.42	3.13	0	0	0	0
EBNA3A	7.53	5.81	7.84	5.35	0	0	0	0
EBNA3B	0.54	0	2.42	2.76	0	0	0	0
EBNA3C	3.95	5.42	4.74	5.43	0	0	0	0
BZLF2	2.54	0.42	4.74	2.46	0	0	0	0
BZLF1	3.12	2.42	6.22	4.82	0	1.82	0	0
BRLF1	4.04	2.8	6.74	4.53	0	2.51	0	0
BRRF1	7.69	6.15	9.3	7.45	3.52	4.1	0	0
BRRF2	1.27	0	2.42	1.63	0	0	0	0
EBNA1	0	1.02	7.87	5.6	0	1.32	0	0
BKRF2	0	2.01	8.25	6.51	0	1.61	0	0
BKRF3	0	0	6.42	4.21	0	0	0	0
BKRF4	2.76	1.22	5	0.76	0	1.51	0	0
BBLF4	1.54	0.42	2.42	3.19	0	0	0	0
BBRF1	0	0	8.22	6.52	0	1.51	0	0
BBRF2	2.12	0.44	6.42	4.11	0	0.82	0	0
BBLF2/3	0	0	5.59	2.87	0	0	0	0
BBRF3	0	0	0	2.92	0	0.12	0	0
BBLF1	0	0	3.42	2.8	1.2	0	0	0
BGLF5	0	0	5	2.48	0	0	0	0
BGLF4	2.65	1.09	5.74	3.5	0	0	0	0
BGLF3.5	1.95	0	6.94	4.55	2.2	0	0	0
BGLF3	0	0	6.32	3.42	0	0	0	0
BGDRF1	0	0	4.74	2.44	0	0	0	0
BGLF2	0	0	0	4.93	0	1.51	0	0
BGLF1	0	1.44	6.94	4.94	0	0	0	0
BDLF3.5	0	0	5.42	1.96	0	0.12	0	0
BDLF3	1.27	1.02	6.81	4.98	0	2.11	0	0
BDLF2	4.2	1.51	4.42	2.76	0	0	0	0
BDLF1	3.2	1.76	4.74	3.28	0	0	0	0
BcLF1	0	0.44	6.42	4.16	1.2	0	0	0
BcRF1	1.54	1.73	6.32	3.59	0	0	0	0
BTRF1	3.04	0	0	1.62	0	0	0	0
BXLF2	0.95	0.22	2.42	2.63	0	0	0	0
BXLF1	3.41	3.86	8.17	6.02	2.2	0.82	0	0
BXRF1	1.76	0	5.59	4.22	0	0	0	0
BVRF1	2.41	0.92	2.42	2.8	0	0	0	0
BVLF1	3.12	2.22	5	2.92	0	0	0	0
BVRF2	3.71	3.17	8.17	6.34	2.78	2.02	0	0
BdRF1	4.34	3.32	5	3.91	4	1.05	0	0
BILF2	4.24	3.13	11.28	9.55	0	2.01	0	0
BILF1	1.27	1.38	6	3.69	0	0	0	0
BALF5	0	1.33	6	5.22	0	0	0	0
BALF4	5.64	3.76	6.22	4.47	0	0	0	0
BALF3	7.36	5.36	7.12	5.92	0	0.51	0	0
BALF2	11.06	9.35	9.09	8.06	0	0	0	0
BALF1	0.54	0.44	4	2.84	1.2	0	0	0
BARF1	8.64	6.77	7.91	2.53	4.52	4.5	6.49	6.55
LMP2A	8.85	7.69	8.59	5.93	3.2	3.35	8.1	6.71
BNLF2b	7.97	6.7	7.27	2.69	2.78	3.1	5.4	5.57
BNLF2a	8.4	8.05	9.38	7.07	2.78	1.24	9.47	10.28
LMP1	5.34	3.78	4.74	1.22	0	0	2.96	3.3
LMP2B	6.91	7.76	8.62	6.66	0	1.12	7.22	6.29
K1	6.54	6.18	0	0	1.2	0	6.89	6.77
ORF4A	6.13	6.22	0	0	2.78	1.51	8.11	8.43
ORF4B	6.91	8.67	0	0	2.2	2.24	10.63	10.6
ORF6	10.3	12.82	0	0	10.19	11.14	12.37	12.63
ORF7	4.27	6.85	0	0	4.9	4.98	6.13	7.17
ORF8	8.93	10.58	0	0	0	1.82	10.29	10.97
ORF9	6.6	8.11	0	0	1.2	0	9.39	10.45
ORF10	9.91	12.27	0	0	5.52	5.97	9.78	10.63
ORF11	8.21	9.51	0	0	2.78	0	0	5.24
K2	5.55	6.84	0	0	1.2	2.44	7.08	6.12
ORF2	0	3.85	0	0	1.2	1.71	1.15	0.59
K3	0.95	2.72	0	0	2.2	3.3	2.15	1.05
ORF70	0	0.72	0	0	0	0	2.15	0.97
K4	1.27	3.62	0	0	1.2	2.66	7.54	6.27
K4.1	7.31	7.63	0	0	2.2	4.17	10.81	9.19
K4.2A	8.98	11.51	0	0	1.2	3.59	9.82	11.2
K4.2	6.67	9.22	0	0	2.2	2.19	10.18	10.23
LIR1-repeat	6.11	6.96	0	0	2.78	4.87	8.64	8.87
DR1-repeat	15.92	16.52	0	0	8.85	8.07	17.77	17.25
DR2-repeat	5.6	7.3	0	0	0	0	5.77	5.74
OLAP	7.86	7.43	0	0	0	1.82	10.17	8.65
K5	4.83	4.05	0	0	0	1.83	6.36	5.47
K6	3.95	5.11	0	0	0	0	4.91	4.85
K7	4.71	3.85	0	0	0	0	3.74	3.38
PAN	0	0	0	0	0	1.51	2.15	2.01
ORF16	5.65	7.48	0	0	0	2.51	5.93	5.6
ORF17.5	5.24	5.95	0	0	0	0	6.96	3.72
ORF17	2.86	0	0	0	2.78	0	6.22	5.84
ORF18	3.54	4.49	0	0	2.2	2.44	5.96	5.74
ORF19	6.07	4.92	0	0.63	0	0	8.17	6.39
ORF20	4.73	4.44	0	0	0	0	8.03	6.66
ORF21	4.83	6.92	0	0	0	0.12	7.74	6.69
ORF22	2.54	4.41	0	0	0	0	4.06	3.44
ORF23	2.65	1.09	0	0	2.2	1.51	4.24	3.99
ORF24	2.76	5	0	0	0	0	4.4	4.37
ORF25	3.34	0	0	0	0	1.83	6.17	4.68
ORF26	5.94	6.82	0	0	0	0.31	5.64	4.07
ORF27	0	0	0	0	0	0	3.32	3.31
ORF28	3.34	5.38	0	0	0	0	4.68	5.16
ORF29B	4.65	5.59	0	0	0	0	5.61	5.72
ORF30	0	3.02	0	0	0	1.12	0	5.91
ORF32	4.47	6.3	0	0	0	0.12	8.15	8.29
ORF33	5.02	6.8	0	0	3.52	0.51	8.58	7.82
ORF29A	5.33	6.21	0	0	0	2.51	8.23	7.35
ORF34	1.54	3.97	0	0	2.78	3.63	5.51	5.67
ORF35	2.86	4.51	0	0.63	3.52	4.51	6.13	6.22
ORF37	3.12	4.44	0	0	2.2	0	6.22	5.18
ORF38	4.44	5.34	0	0	0	1.77	6.72	6.59
ORF39	4.24	6.64	0	0.46	0	1.83	5.64	4.49
ORF40A	7.8	9.76	11.11	9.13	6.24	7.06	10.29	10.43
ORF41	3.47	0	5.74	0	1.2	1.4	0	0
ORF42	2.41	5.51	4.74	4.28	0	0	7.91	8.62
ORF43	4.68	6.49	6.42	4	1.2	1.61	6.64	6.68
ORF44	4.04	5.82	4	2.26	1.2	2.02	7.6	7.77
ORF45	5.78	7.99	8.66	5.88	4	0.12	8.05	7.64
ORF46	7.88	9.73	10.4	9.01	2.2	3.02	10.89	11.23
ORF47	6.72	5.72	6.22	4.41	2.2	0.82	10.59	8.38
ORF48	6.08	6.48	6.59	5.39	1.2	0.61	8.89	7.49
ORF49	3.34	3.47	5.59	2.62	0	0	6.58	4.79
ORF50	3.81	5.77	6.42	4.62	0	0	8.96	8.24
K8a	4.04	5.09	6.66	4.55	1.2	1.57	8.05	7.64
K8.1	2.86	3.11	5.59	3.1	0	0	5.4	6.18
ORF52	6.97	8.67	8.89	7.33	1.2	1.51	8.55	10
ORF53	7.75	9.54	11.11	9.91	9.12	7.99	12	10.21
ORF54	9.79	11.46	11.44	9.91	6.37	6.34	9.44	8.49
ORF55	6.25	6.71	7.54	6.92	8.9	8.28	8.6	7.69
ORF56	5.82	6.69	7.37	6.62	6.44	6.45	7.21	6.6
ORF57	8.87	8.63	10.35	8.06	2.2	1.61	11.58	11.93
vIRF-1	4.83	4.95	7.59	4.97	0	1.8	8.25	6.83
vIRF-4	5.27	5.91	5.87	4.27	0	1.7	5.71	6.56
vIRF-3	4.78	5.62	5.22	1.76	0	1.51	5.61	5.06
vIRF-2	3.12	4.33	4.74	1.88	0	0	3.96	3.06
ORF59	6.73	7.1	7.7	5.95	4.66	4.39	7.56	7.01
ORF60	7.62	8.04	9.36	7.17	0	1.3	7.73	6.23
ORF61	0	1.02	9.16	7.51	0	2.32	7.82	7.09
ORF62	7.18	7.56	4	5.09	0	3.58	6.42	5.08
ORF63	3.04	1.92	4	0.63	1.2	1.8	3.96	3.16
ORF64	3.04	2.51	6.32	4.05	2.2	2.61	6.28	6.81
ORF65	5.46	3.04	7.62	4.13	2.2	2.32	7.89	7.38
ORF66	12.52	11.45	10.02	10.4	3.78	3.62	8.68	9.26
ORF67	11.81	10.99	8.94	9.69	7.84	9.77	6.51	7.88
ORF67A	8.58	8.23	6	5.89	8.84	9.55	3.61	4.92
ORF68	8.85	8.15	5	5.03	2.78	4.71	3.15	3.83
ORF69	9.42	8.5	7.54	7.7	5.66	6.72	5.2	5.74
K12A	9.07	10.36	7.06	8.65	10.33	11.2	7.44	7.84
K12Aa	10.01	11.26	8.39	9.45	9.45	10.76	7.93	8.61
mIRregion	6.83	7.77	7.5	7.88	7.43	7.64	7.75	7.62
DR5repeat	6.87	7.92	6.22	7.06	6.72	7.23	7.1	7.34
DR6repeat	3.54	7.54	5.22	4.72	0	0.12	5.88	6.02
ORF71	0.54	7.23	4.42	6.23	2.2	1.83	4.4	2.68
ORF72	5.67	8.76	8.94	7.51	8.55	8.73	8.1	6.66
ORF73a	2.76	3.23	2.42	0	0	0	3.32	3.53
ORF73b	0	0	0	0	0	0	0	0
K14	0	0	0	0	0	0	0	0
ORF74	0	0	0	0	0	0	0	0
ORF75	0	0	0	0	0	0	0	0
K15a	0	0	0	0	0	0	0	0
