# Supplementary material for: Kaposi sarcoma-associated herpesvirus cooperates with Epstein-Barr virus to co-transform a small set of human B cells oncogenically
Source: PLoS Pathog. 2025 Jun 23;21(6):e1013281. doi: 10.1371/journal.ppat.1013281 (PMC12204619; doi:10.1371/journal.ppat.1013281)
Supplement: S2 Table — Values represent log2-transformed Luminex Fluorescence Intensity measurements. (XLS) [file ppat.1013281.s007.xls]

## Sheet: S2_Table
	IL-10	IL-6	VEGF-A	IL-4	sCD40L	HMGB1	IL-16	RANTES	FGF-2	IP-10	MIG/CXCL9	sFas	MIP-1A	MIP-3A	MDC	IL-8
Media_1	3.81	4.52	6.19	4.32	3.46	6.02	4.09	4.75	3.7	5.91	3.91	3.32	6.17	6.02	4.98	3
Media_2	3.58	5.78	6.34	4.75	3.58	6.09	4.17	4.58	3.46	5.75	3.81	3.25	6.14	6	5.29	3.58
Ebvonly_1	14.7	14.65	10.46	6.38	4.36	8.54	11.26	14.62	8.97	11.39	12.07	8.73	14.48	12.36	14.36	14.6
Ebvonly_2	12.77	14.64	12.84	8.58	4.25	11.76	11.76	14.59	11.14	7.73	10.16	10.64	14.52	10.17	14.31	14.51
nonimmortalized_clone1	13.96	14.63	5.29	6.73	4.32	10.97	12.27	14.6	9.79	13.02	13.53	10.34	14.49	11.8	14.36	13.42
immortalized_clone1_1	8.87	6.75	13.93	8.8	4.09	12.55	12.47	14.55	8.85	13.95	12.96	11.04	14.47	14.28	14.24	10.57
immortalized_clone1_2	8.6	6.61	13.61	8.58	4.43	12.07	12.18	14.54	8.29	13.91	13.18	10.7	14.35	14.28	14.23	10.24
immortalized_clone2_1	9.2	9.64	14.08	8.82	4.17	12.68	12.97	14.59	11.56	10.38	9.44	11.89	14.29	14.19	14.42	8.6
immortalized_clone2_2	10.06	9.35	13.3	8.3	4	12.53	12.94	14.56	10.28	11.83	10.32	10.98	14.41	14.28	14.34	7.2
BC-1_1	14.61	14.63	13.73	8.56	4.52	12.5	12.56	12.64	11.26	13.81	12.77	10.4	9.77	6.32	6.21	5.09
BC-1_2	14.65	14.64	13.49	8.33	4.13	12.3	12.28	12.11	10.82	13.98	13.47	9.64	9.54	6.09	6.13	3.91
BCBL-1_1	14.66	12.68	12.96	7.75	3.7	12.65	13.01	12.99	8.59	5.78	4.09	7.14	10.76	6.07	5.46	3.58
BCBL-1_2	14.62	12.49	13.24	8.04	3.86	12.74	13.16	12.84	9.98	6.04	4.58	7.73	6.54	6.1	5.39	3.95
