# Supplementary material for: Kaposi sarcoma-associated herpesvirus cooperates with Epstein-Barr virus to co-transform a small set of human B cells oncogenically
Source: PLoS Pathog. 2025 Jun 23;21(6):e1013281. doi: 10.1371/journal.ppat.1013281 (PMC12204619; doi:10.1371/journal.ppat.1013281)
Supplement: S3 Table — (XLS) [file ppat.1013281.s008.xls]

## Sheet: S3_Table
ID	GENE	SPACER
NONESS_001	CLEC3A	AGACAAGATACAAGTCCCACCAG
NONESS_002	CLEC3A	AGCCAAAAGTCATTGACACCTGG
NONESS_003	KRT86	ACAAAGACAAAGGAGAAGGCAGC
NONESS_004	KRT86	CACATCCTTCTTCAGAGCCACAA
NONESS_005	RHO	TCCAGCATTTATTAAGCACCTAC
NONESS_006	RHO	AGCAGAAACATGTAGGCGGCCAG
NONESS_007	SOX1	ACATTTATAACAAATGCGACGAG
NONESS_008	SOX1	AGTACATGCTGATCATCTCGCGC
GEMIN5_001	GEMIN5	CCAGAATTCATACAGACGCCCAT
GEMIN5_002	GEMIN5	CATCCCATATTTTCACAGTCCCA
RABGGTA_001	RABGGTA	ATCATCAACCATGAGCAGCAAGA
RABGGTA_002	RABGGTA	TCCCAATAAGTTAAAGGGCAAGG
NT_001	None	GGTAATGCCTGGCTTGTCGACGCATAGTCT
NT_002	None	GCTCCCGCCGAGATGCCGCCGATTTCT
GFP_001	GFP	GTCCTCCTTGAAGTCGATGCCCTTCAGCTC
GFP_002	GFP	GCAGGACCATGTGATCGCGCTTCTCGTTGG
GFP_003	GFP	GAACTTCAGGGTCAGCTTGCCGTAGGTGGC
GFP_004	GFP	CACCCCGGTGAACAGCTCCTCGCCCTT
GFP_005	GFP	TCCTCCTTGAAGTCGATGCCCTTCAGC
TUBB_001	TUBB	AAAAACAAGATAGAGGCAGCAAA
TUBB_002	TUBB	AGTACACAGAGATGCGGTCCAGC
EBNA2_001	EBNA2	TTACAATATAATTAGCCATCCAA
EBNA2_002	EBNA2	CATCCAAAGCATTCGCATAGCAG
EBNA2_003	EBNA2	ATTAGATGATATGTTTGTCCCCC
EBNA2_004	EBNA2	GAATGTTATAAAATACAGTCGGG
EBNA2_005	EBNA2	TAGATGATGTAATTGTTGGTCGT
ORF72_001	ORF72	TCACAAGCTTAATAGCTGTCCAG
ORF72_002	ORF72	AGAAGTTAAAAAGCGCGGCTCAA
ORF72_003	ORF72	TGTCCAAAAGATTAAGGGCCAAC
ORF72_004	ORF72	ACTGAAAACATCCATGTGCCCAG
ORF72_005	ORF72	TAGAACGGAAACATCGCATCCCA
